# Supplementary material for: Denosumab Is Superior to Raloxifene in Lowering Risks of Mortality and Ischemic Stroke in Osteoporotic Women
Source: Pharmaceuticals (Basel). 2023 Feb 1;16(2):222. doi: 10.3390/ph16020222 (PMC9966982; doi:10.3390/ph16020222)
Supplement: Supplementary file 1 [file pharmaceuticals-16-00222-s001.zip]

Archive with 1 entries (1 files):
- pharmaceuticals-2104525-supplementary.pdf
